# Supplementary material for: Sheathless Shape-Based Separation of Candida Albicans Using a Viscoelastic Non-Newtonian Fluid
Source: Micromachines (Basel). 2019 Nov 26;10(12):817. doi: 10.3390/mi10120817 (PMC6952941; doi:10.3390/mi10120817)
Supplement: Supplementary file 1 [file micromachines-10-00817-s001.zip]

Archive with 3 entries (2 files):
- micromachines-644320-supplementary for proofreading/
- micromachines-644320-supplementary for proofreading/micromachines-644320-supplementary for proofreading.docx
- micromachines-644320-supplementary for proofreading/Supplementary movie 1.wmv
